# Supplementary material for: Perceived safety and trust in SAE Level 2 partially automated cars: Results from an online questionnaire
Source: PLoS One. 2021 Dec 21;16(12):e0260953. doi: 10.1371/journal.pone.0260953 (PMC8691907; doi:10.1371/journal.pone.0260953)
Supplement: S1 Data — (XLSX) [file pone.0260953.s001.xlsx]

## Sheet: Responses
Duration_seconds	Duration_minutes	Q4_Age	Q5_Gender	Q6_Edcation	Age_of_car	Brand	LDW	LKA	ACC	Q43_1_Frequency_of_activation_LDW	Q43_2_Frequency_of_activation_LKA	Q43_3_Frequency_of_activation_ACC	Q40_COVID19	Driving_mileage	Acceptance_Frequency_of_using_PAD_with_speed_and_steering_support	TRUST1_I_trust_my_PAD_to_maintain_speed_and_distance_to_the_car_ahead	TRUST2_I_trust_my_PAD_ to_keep_the_car_centered_in_the_lane	TRUST3_I_feel_hesitant_about_activating_the_PAD_mode_from_time_to_time	TRUST4_I_engage_in_other_activities_while_driving_my_PAC	TRUST5_I_always_know_when_my_car_is_in_PAD_mode	TRUST6_The_surrounding_elements_detected_by_my_PAC_are_always_clear_to_me	TRUST7_My_PAC_always_reminds_me_to_take_back_full_control	TRUST8_My_PAC_always_reminds_me_to_keep_my_hands_on_the_steering_wheel	TRUST9_My_PAC_helps_me_to_keep_using_it_in_the_manner_as_advised_by_the_manual	TRUST10_I_can_trust_my_PAC	TRUST11_ I_am_unwilling_to_hand_over_control_to_my_PAC	TRUST12_ I_monitor_the_performance_of_my_PAC	Task_engagement_MD_Talking_to_fellow_travellers	Task_engagement_MD_Watching_videos_or_TV_shows	Task_engagement_MD_Using_phone_for_calls	Task_engagement_MD_Using_phone_for_texting	Task_engagement_MD_Using_phone_for_music_selection	Task_engagement_MD_Using_phone_for_navigation	Task_engagement_MD_Reading	Task_engagement_MD_Eating_and_drinking	Task_engagement_MD_Observing_landscape	Task_engagement_MD_Monitoring_road_ahead	Task_engagement_MD_Sleeping	Task_engagement_MD_Other	Task_engagement_PAD_Talking	Task_engagement_PAD_Watching_videos	Task_engagement_PAD_Using_phone_for_calls	Task_engagement_PAD_Using_phone_for_texting	Task_engagement_PAD_Using_phone_for_music	Task_engagement_PAD_Using_phone_for_navigation	Task_engagement_PAD_Reading	Task_engagement_PAD_Eating_and_drinking	Task_engagement_PAD_Observing_landscape	Task_engagement_PAD_Monitoring_road_ahead
720	12	4	1	4	1	1	1	1	1	5	5	5	2	3	4	5	5	1	2	5	2	5	5	5	5	1	5	4	1	3	2	2	3	2	3	4	5	1	99	4	1	4	3	3	1	4	4	5	3
1320	22	4	2	4	2	2	1	1	1	5	5	5	2	3	6	5	5	1	3	5	5	5	5	5	5	4	5	3	1	1	1	1	1	1	1	1	5	1	99	3	1	5	5	5	1	1	2	1	5
7320	122	3	1	2	1	1	1	1	1	2	1	3	2	3	4	5	4	1	1	5	5	4	5	5	5	1	5	3	1	1	1	3	1	1	1	3	5	1	99	3	1	1	2	2	1	1	1	3	5
258	4.3	3	1	3	1	8	3	1	1	1	4	4	2	3	4	99	99	99	99	99	99	99	99	99	99	99	99	99	99	99	99	99	99	99	99	99	99	99	99	99	99	99	99	99	99	99	99	99	99
1453	24.2167	4	1	4	1	1	1	1	1	5	3	3	2	4	4	5	4	2	2	4	2	4	5	4	3	2	5	4	1	2	2	2	1	1	2	4	5	1	99	4	1	2	2	1	1	1	3	4	4
840	14	5	1	4	2	1	1	1	1	1	5	4	3	5	5	4	4	4	2	4	4	3	5	3	4	4	4	4	1	4	2	2	1	3	3	4	5	1	1	4	1	2	2	1	1	2	3	4	4
780	13	5	1	3	3	1	3	3	3	99	99	99	99	99	99	99	99	99	99	99	99	99	99	99	99	99	99	99	99	99	99	99	99	99	99	99	99	99	99	99	99	99	99	99	99	99	99	99	99
1620	27	4	1	4	1	1	1	1	1	4	4	5	2	6	6	5	5	2	2	5	4	4	5	4	4	4	4	4	1	2	2	1	1	3	4	3	5	1	99	4	1	2	2	1	1	2	4	3	5
2229	37.15	5	1	1	2	1	1	1	1	3	3	3	1	4	2	5	5	2	2	5	4	2	5	4	5	2	4	4	1	1	1	1	1	1	2	3	5	1	99	4	1	1	1	1	1	1	2	3	5
600	10	4	1	1	3	1	1	1	1	1	4	4	2	3	6	5	5	2	99	4	4	3	4	4	2	1	4	4	1	4	1	1	1	1	2	3	5	1	99	4	2	4	2	1	1	1	2	3	5
5040	84	99	1	3	2	1	1	2	1	5	1	3	2	5	3	5	5	1	2	5	3	5	5	3	5	2	5	3	1	1	1	1	1	1	2	2	4	1	99	3	1	3	1	1	1	1	2	2	4
2640	44	4	1	3	1	2	1	1	1	5	5	4	2	5	6	4	2	4	1	3	2	4	4	3	2	4	5	5	1	2	2	3	1	1	3	3	5	1	99	5	1	2	2	3	1	1	3	3	5
900	15	3	1	4	1	20	3	1	1	2	4	4	2	2	6	5	3	1	1	5	4	5	5	5	5	2	4	3	1	1	2	1	1	1	1	5	5	1	99	4	1	1	1	1	1	1	1	5	5
1179	19.65	4	1	2	5	1	1	1	1	4	4	4	2	5	6	5	3	4	4	5	4	5	5	5	3	99	4	2	1	4	1	4	1	1	1	3	5	1	1	2	1	3	1	3	1	1	1	4	4
1821	30.35	4	1	4	2	1	1	1	1	3	5	4	2	5	6	5	4	3	1	5	5	5	5	4	4	3	5	5	1	2	1	2	1	1	2	3	5	1	1	5	1	2	2	2	1	1	2	3	5
827	13.7833	3	1	2	2	1	1	1	1	2	5	5	2	5	6	5	5	2	1	5	4	4	5	4	5	2	5	3	1	2	1	3	1	1	3	2	5	1	99	4	1	2	1	3	1	1	4	2	5
1399	23.3167	5	1	4	1	1	1	3	1	5	1	4	2	3	6	5	5	1	4	5	5	5	5	5	5	4	5	4	1	2	1	1	2	1	1	2	5	1	1	4	1	3	1	1	2	1	2	3	5
2089	34.8167	4	1	4	2	1	1	1	1	5	5	4	2	5	6	5	4	1	4	4	4	4	5	5	5	2	5	3	1	4	2	2	1	1	3	3	5	1	99	3	1	4	3	3	2	2	4	3	4
3301	55.0167	4	1	3	3	1	1	1	1	1	5	5	1	5	6	5	5	1	3	5	4	2	4	5	5	4	5	3	1	2	3	4	4	3	2	4	5	1	99	3	1	2	3	4	4	3	3	4	5
1294	21.5667	4	1	2	1	2	1	1	1	5	5	5	1	5	6	5	5	1	3	4	4	4	4	5	5	4	4	5	3	4	3	3	3	2	4	4	5	1	99	4	3	4	3	4	3	1	4	4	5
1379	22.9833	4	1	4	1	1	1	1	1	5	5	5	2	4	6	5	5	1	4	5	5	5	5	5	5	1	5	3	1	3	3	4	2	1	2	4	5	1	99	5	1	4	4	4	2	1	2	5	5
1680	28	99	1	4	1	1	1	1	1	5	5	5	1	4	6	5	5	1	3	5	5	5	5	5	4	2	4	4	1	3	2	1	3	2	2	4	5	1	99	5	1	4	2	1	3	2	3	5	4
1353	22.55	5	1	4	2	1	1	1	1	5	5	5	2	5	6	5	5	2	4	5	3	4	5	4	4	4	4	5	2	4	2	3	3	3	4	5	5	1	99	5	3	4	3	4	2	3	5	5	4
1355	22.5833	3	1	3	2	1	1	1	1	5	3	5	1	5	6	5	5	2	5	5	4	4	5	4	5	4	5	4	1	4	3	3	2	2	3	3	5	1	2	4	3	4	5	3	3	4	4	4	4
1102	18.3667	4	2	5	1	1	1	1	1	3	3	4	2	6	3	5	4	3	2	4	4	4	4	4	4	4	5	4	1	4	2	1	2	1	3	4	4	1	99	4	1	4	3	1	1	1	3	4	4
12585	209.75	4	1	4	1	1	1	1	1	5	5	5	2	5	6	5	5	1	3	5	4	5	5	4	5	1	5	3	1	3	1	2	1	1	3	4	5	1	99	3	1	3	1	2	1	1	4	4	4
942	15.7	4	2	3	1	1	1	1	1	5	5	4	1	2	6	5	5	1	3	5	5	5	5	4	5	5	5	4	1	3	2	1	1	1	3	3	5	1	99	3	1	3	1	1	1	1	3	3	5
1327	22.1167	5	1	4	1	1	1	1	1	4	4	4	2	5	6	4	4	2	2	4	4	4	4	4	4	2	4	4	1	3	1	1	1	1	3	2	5	1	1	4	1	4	1	1	1	1	3	2	5
1211	20.1833	5	1	4	1	1	1	1	1	1	5	4	2	4	6	5	5	1	2	4	3	5	5	5	5	1	5	3	1	2	2	1	1	1	1	2	5	1	99	3	1	2	2	1	1	1	1	2	5
8331	138.85	3	2	4	3	20	3	3	3	99	99	99	99	99	99	99	99	99	99	99	99	99	99	99	99	99	99	99	99	99	99	99	99	99	99	99	99	99	99	99	99	99	99	99	99	99	99	99	99
2090	34.8333	4	1	4	1	1	1	1	1	5	5	5	1	5	6	5	5	1	1	5	3	5	5	4	5	2	5	5	1	4	3	1	1	1	5	2	5	1	99	5	1	4	3	1	1	1	5	2	5
237	3.95	4	1	2	2	1	1	1	1	2	2	4	2	1	4	99	99	99	99	99	99	99	99	99	99	99	99	99	99	99	99	99	99	99	99	99	99	99	99	99	99	99	99	99	99	99	99	99	99
778	12.9667	4	1	2	3	1	1	1	1	4	5	5	2	4	5	5	5	1	2	5	4	5	5	5	5	1	3	4	1	2	1	1	1	1	1	2	5	1	99	4	1	3	3	4	4	2	3	4	5
984	16.4	4	1	5	1	12	1	1	1	5	5	4	2	5	6	5	4	1	2	3	1	5	4	4	4	1	5	4	1	3	1	2	1	1	2	3	5	1	1	4	1	3	1	2	1	1	2	3	5
1300	21.6667	4	1	4	1	1	1	1	1	5	4	4	2	3	6	5	5	1	1	5	4	1	5	3	5	1	5	3	1	3	1	1	1	1	1	1	5	1	99	3	1	3	2	1	3	2	1	3	5
2235	37.25	5	1	3	2	1	1	1	1	4	4	4	2	5	6	4	4	2	2	4	4	4	4	4	4	3	3	3	1	2	1	1	1	1	1	2	5	1	99	3	1	2	1	1	1	1	1	2	5
1123	18.7167	4	1	3	2	1	1	1	1	3	1	4	2	4	5	5	4	2	2	5	4	5	5	5	4	1	5	4	1	1	1	1	1	2	1	3	5	1	99	4	1	1	1	1	1	2	1	3	5
999	16.6533	4	1	2	1	1	1	1	1	5	4	4	2	4	6	5	5	3	3	5	4	1	5	5	5	3	4	4	1	1	1	1	1	1	3	3	5	1	1	4	1	1	2	1	1	1	3	3	5
977	16.2833	4	1	4	1	1	1	1	1	5	5	5	2	4	6	5	5	1	2	5	4	5	5	5	4	1	5	5	1	4	2	2	2	1	3	4	5	1	99	4	1	4	3	2	2	3	3	4	5
960	16	4	1	4	1	1	1	1	1	4	4	4	2	5	6	5	4	1	2	5	4	5	5	4	4	1	4	5	1	3	1	2	2	1	3	3	5	1	99	5	1	3	3	2	2	1	3	4	5
709	11.8167	4	1	4	1	1	1	1	1	5	5	4	99	5	6	5	5	1	2	5	5	5	5	5	5	1	5	4	1	1	1	1	1	1	3	4	4	1	99	4	1	1	1	1	1	1	3	4	4
225	3.75	4	1	4	2	1	1	1	1	5	5	5	2	1	99	99	99	99	99	99	99	99	99	99	99	99	99	99	99	99	99	99	99	99	99	99	99	99	99	99	99	99	99	99	99	99	99	99	99
2019	33.65	4	1	2	2	21	1	1	1	5	5	4	2	5	5	5	3	3	4	5	4	4	5	4	4	4	5	4	1	3	2	3	3	3	3	4	5	1	99	4	1	3	3	3	3	4	3	4	4
20212	336.867	4	1	4	5	1	1	1	1	3	5	5	1	5	6	1	5	1	2	5	4	5	5	5	4	4	5	4	1	4	1	1	1	1	2	3	5	1	99	4	1	4	2	1	1	1	2	3	5
2311	38.5167	5	1	3	1	1	1	1	1	5	5	5	2	4	6	5	5	1	3	5	4	5	5	4	4	1	5	4	1	3	1	1	1	1	3	3	4	1	99	4	1	3	2	3	1	2	3	4	4
870	14.5	4	1	4	5	22	3	3	3	99	99	99	99	99	99	99	99	99	99	99	99	99	99	99	99	99	99	99	99	99	99	99	99	99	99	99	99	99	99	99	99	99	99	99	99	99	99	99	99
581	9.68333	4	1	4	5	13	3	3	3	99	99	99	99	99	99	99	99	99	99	99	99	99	99	99	99	99	99	99	99	99	99	99	99	99	99	99	99	99	99	99	99	99	99	99	99	99	99	99	99
660	11	3	1	4	1	14	1	1	1	5	3	3	1	2	3	5	5	3	1	5	5	5	5	5	5	2	5	3	1	3	1	1	1	1	1	1	5	1	99	3	1	3	1	3	2	1	1	1	5
3859	64.3167	3	2	4	4	19	3	3	3	99	99	99	99	99	99	99	99	99	99	99	99	99	99	99	99	99	99	99	99	99	99	99	99	99	99	99	99	99	99	99	99	99	99	99	99	99	99	99	99
3990	66.5	3	1	4	2	22	3	3	3	99	99	99	99	99	99	99	99	99	99	99	99	99	99	99	99	99	99	99	99	99	99	99	99	99	99	99	99	99	99	99	99	99	99	99	99	99	99	99	99
391	6.51667	3	1	2	1	3	3	3	1	99	99	99	99	99	99	99	99	99	99	99	99	99	99	99	99	99	99	99	99	99	99	99	99	99	99	99	99	99	99	99	99	99	99	99	99	99	99	99	99
303	5.05	3	1	3	5	22	3	3	3	99	99	99	99	99	99	99	99	99	99	99	99	99	99	99	99	99	99	99	99	99	99	99	99	99	99	99	99	99	99	99	99	99	99	99	99	99	99	99	99
734	12.2333	99	3	5	1	1	1	1	1	5	5	5	2	4	6	5	5	1	1	5	5	5	5	5	5	1	5	2	1	2	1	3	2	1	2	5	5	1	1	2	1	2	1	3	2	1	2	5	5
858	14.3	4	1	4	1	1	1	1	1	5	5	4	2	1	5	5	4	2	1	5	4	5	5	4	4	1	5	4	1	2	1	1	1	1	3	5	5	1	99	4	1	2	2	2	1	2	3	5	5
184	3.06667	5	1	3	1	3	1	2	1	5	1	4	2	1	6	99	99	99	99	99	99	99	99	99	99	99	99	99	99	99	99	99	99	99	99	99	99	99	99	99	99	99	99	99	99	99	99	99	99
34619	576.983	3	1	4	2	22	3	3	3	99	99	99	99	99	99	99	99	99	99	99	99	99	99	99	99	99	99	99	99	99	99	99	99	99	99	99	99	99	99	99	99	99	99	99	99	99	99	99	99
4994	83.2333	4	1	3	1	9	3	3	3	99	99	99	99	99	99	99	99	99	99	99	99	99	99	99	99	99	99	99	99	99	99	99	99	99	99	99	99	99	99	99	99	99	99	99	99	99	99	99	99
878	14.6333	4	1	4	2	1	1	1	1	5	4	4	2	2	4	5	5	2	2	3	5	2	4	3	4	4	5	4	1	3	1	1	3	1	3	2	5	1	99	4	1	3	2	3	1	1	3	3	4
174	2.9	2	2	1	1	9	3	3	3	99	99	99	99	99	99	99	99	99	99	99	99	99	99	99	99	99	99	99	99	99	99	99	99	99	99	99	99	99	99	99	99	99	99	99	99	99	99	99	99
291	4.85	3	1	5	3	8	3	3	3	99	99	99	99	99	99	99	99	99	99	99	99	99	99	99	99	99	99	99	99	99	99	99	99	99	99	99	99	99	99	99	99	99	99	99	99	99	99	99	99
997	16.6167	3	1	4	99	99	99	99	99	99	99	99	99	99	99	99	99	99	99	99	99	99	99	99	99	99	99	99	99	99	99	99	99	99	99	99	99	99	99	99	99	99	99	99	99	99	99	99	99
947	15.7833	3	1	4	5	22	3	3	3	99	99	99	99	99	99	99	99	99	99	99	99	99	99	99	99	99	99	99	99	99	99	99	99	99	99	99	99	99	99	99	99	99	99	99	99	99	99	99	99
859	14.3167	4	1	3	2	22	3	3	3	99	99	99	99	99	99	99	99	99	99	99	99	99	99	99	99	99	99	99	99	99	99	99	99	99	99	99	99	99	99	99	99	99	99	99	99	99	99	99	99
231	3.85	3	1	3	1	22	3	3	3	99	99	99	99	99	99	99	99	99	99	99	99	99	99	99	99	99	99	99	99	99	99	99	99	99	99	99	99	99	99	99	99	99	99	99	99	99	99	99	99
720	12	4	1	4	1	20	1	1	1	2	2	1	2	1	2	5	4	5	1	4	4	5	1	4	1	5	5	4	1	3	3	3	4	1	3	4	5	1	99	4	1	3	3	3	4	1	4	4	4
518	8.63333	3	1	6	4	2	3	3	3	99	99	99	99	99	99	99	99	99	99	99	99	99	99	99	99	99	99	99	99	99	99	99	99	99	99	99	99	99	99	99	99	99	99	99	99	99	99	99	99
799	13.3167	4	1	3	1	3	1	1	1	2	2	3	2	1	2	99	99	99	99	99	99	99	99	99	99	99	99	99	99	99	99	99	99	99	99	99	99	99	99	99	99	99	99	99	99	99	99	99	99
670	11.1667	3	1	2	1	1	1	1	1	1	3	4	1	5	4	4	4	5	3	3	2	4	5	4	4	2	4	3	1	2	3	3	2	1	2	4	4	1	99	3	1	2	3	3	2	1	3	4	4
349	5.81667	3	1	2	1	20	3	3	3	99	99	99	99	99	99	99	99	99	99	99	99	99	99	99	99	99	99	99	99	99	99	99	99	99	99	99	99	99	99	99	99	99	99	99	99	99	99	99	99
349	5.81667	2	1	4	4	22	3	3	1	99	99	99	99	99	99	99	99	99	99	99	99	99	99	99	99	99	99	99	99	99	99	99	99	99	99	99	99	99	99	99	99	99	99	99	99	99	99	99	99
13058	217.633	3	1	4	2	3	3	1	1	1	3	5	2	2	4	4	4	3	2	5	3	4	4	4	4	4	5	4	1	3	2	3	3	3	3	4	4	1	99	4	1	3	3	3	3	3	3	4	4
533	8.88333	2	1	1	3	9	3	3	3	99	99	99	99	99	99	99	99	99	99	99	99	99	99	99	99	99	99	99	99	99	99	99	99	99	99	99	99	99	99	99	99	99	99	99	99	99	99	99	99
587	9.78333	4	1	5	4	22	3	3	3	99	99	99	99	99	99	99	99	99	99	99	99	99	99	99	99	99	99	99	99	99	99	99	99	99	99	99	99	99	99	99	99	99	99	99	99	99	99	99	99
570	9.5	5	1	3	2	3	3	3	3	99	99	99	99	99	99	99	99	99	99	99	99	99	99	99	99	99	99	99	99	99	99	99	99	99	99	99	99	99	99	99	99	99	99	99	99	99	99	99	99
1994	33.2333	3	2	4	3	19	3	3	3	99	99	99	99	99	99	99	99	99	99	99	99	99	99	99	99	99	99	99	99	99	99	99	99	99	99	99	99	99	99	99	99	99	99	99	99	99	99	99	99
1219	20.3167	4	1	4	1	15	1	1	1	5	4	4	2	2	4	4	2	1	2	5	3	3	5	3	3	2	5	4	1	2	2	1	3	1	3	4	4	2	99	4	1	2	2	1	3	1	3	4	4
799	13.3167	3	1	2	1	1	1	1	1	1	5	5	2	5	6	5	5	1	3	5	5	5	5	4	5	1	4	3	1	3	2	2	2	2	3	5	5	1	99	4	2	3	3	3	3	1	3	5	5
1001	16.6833	4	1	4	1	1	1	1	1	5	5	4	2	1	3	5	5	4	1	5	5	5	5	5	4	4	5	5	1	5	4	4	2	2	4	5	5	1	99	5	1	4	4	4	1	2	4	5	5
735	12.25	4	1	2	2	1	1	1	1	5	5	4	2	5	6	5	5	2	3	5	5	5	5	3	5	2	4	3	1	2	1	1	1	1	2	2	5	1	99	3	1	2	1	1	1	1	2	3	4
4998	83.3	3	1	3	2	10	3	3	3	99	99	99	99	99	99	99	99	99	99	99	99	99	99	99	99	99	99	99	99	99	99	99	99	99	99	99	99	99	99	99	99	99	99	99	99	99	99	99	99
8751	145.85	4	1	2	1	1	1	1	1	3	5	5	1	3	6	99	99	99	99	99	99	99	99	99	99	99	99	99	99	99	99	99	99	99	99	99	99	99	99	99	99	99	99	99	99	99	99	99	99
739	12.3167	3	1	2	2	1	1	1	1	2	2	4	3	5	4	5	4	2	4	4	3	4	4	2	4	4	5	5	1	3	1	3	1	1	4	1	5	1	99	5	1	3	1	3	1	1	4	4	4
2684	44.7333	4	1	2	2	3	3	3	1	99	99	99	99	99	99	99	99	99	99	99	99	99	99	99	99	99	99	99	99	99	99	99	99	99	99	99	99	99	99	99	99	99	99	99	99	99	99	99	99
979	16.3167	4	1	2	1	1	1	1	1	5	4	4	2	1	6	5	5	1	2	5	3	5	5	4	4	4	5	5	1	2	1	1	3	1	3	2	5	1	99	5	1	2	1	1	2	1	3	4	5
740	12.3333	3	1	4	1	1	1	1	1	5	5	5	2	5	5	5	2	1	3	5	3	5	5	5	2	4	5	4	1	2	2	1	1	1	2	2	5	1	99	4	1	2	3	1	1	1	2	3	5
470	7.83333	3	1	3	3	20	3	3	3	99	99	99	99	99	99	99	99	99	99	99	99	99	99	99	99	99	99	99	99	99	99	99	99	99	99	99	99	99	99	99	99	99	99	99	99	99	99	99	99
377	6.28333	3	1	1	2	8	3	3	3	99	99	99	99	99	99	99	99	99	99	99	99	99	99	99	99	99	99	99	99	99	99	99	99	99	99	99	99	99	99	99	99	99	99	99	99	99	99	99	99
133	2.21667	3	1	2	1	1	1	1	1	99	99	99	99	99	99	99	99	99	99	99	99	99	99	99	99	99	99	99	99	99	99	99	99	99	99	99	99	99	99	99	99	99	99	99	99	99	99	99	99
293	4.88333	2	1	3	2	19	3	3	3	99	99	99	99	99	99	99	99	99	99	99	99	99	99	99	99	99	99	99	99	99	99	99	99	99	99	99	99	99	99	99	99	99	99	99	99	99	99	99	99
799	13.3167	3	1	2	1	8	1	1	1	3	3	3	2	3	2	3	3	4	1	3	2	2	2	4	3	4	4	4	1	1	1	1	1	1	2	2	5	1	99	4	1	1	1	1	1	1	3	2	5
401	6.68333	4	1	4	2	3	3	3	3	99	99	99	99	99	99	99	99	99	99	99	99	99	99	99	99	99	99	99	99	99	99	99	99	99	99	99	99	99	99	99	99	99	99	99	99	99	99	99	99
942	15.7	4	1	5	2	1	1	1	1	5	5	5	1	3	6	5	5	1	3	5	2	4	5	4	5	1	5	5	1	3	2	1	1	1	3	4	5	1	99	5	1	3	1	1	1	1	3	3	5
229	3.81667	3	1	4	1	1	1	1	1	5	5	4	2	5	6	99	99	99	99	99	99	99	99	99	99	99	99	99	99	99	99	99	99	99	99	99	99	99	99	99	99	99	99	99	99	99	99	99	99
810	13.5	3	1	3	1	1	1	1	1	2	2	4	2	4	6	5	5	2	3	5	4	5	5	5	5	4	5	5	2	4	3	3	1	1	4	4	5	1	99	5	3	4	4	3	1	3	4	3	3
313	5.21667	3	1	4	5	8	3	3	3	99	99	99	99	99	99	99	99	99	99	99	99	99	99	99	99	99	99	99	99	99	99	99	99	99	99	99	99	99	99	99	99	99	99	99	99	99	99	99	99
479	7.98333	4	2	3	3	20	3	3	3	99	99	99	99	99	99	99	99	99	99	99	99	99	99	99	99	99	99	99	99	99	99	99	99	99	99	99	99	99	99	99	99	99	99	99	99	99	99	99	99
314	5.23333	3	1	4	3	19	3	3	3	99	99	99	99	99	99	99	99	99	99	99	99	99	99	99	99	99	99	99	99	99	99	99	99	99	99	99	99	99	99	99	99	99	99	99	99	99	99	99	99
19743	329.05	4	1	3	1	1	1	1	1	5	5	4	2	5	6	5	4	4	4	5	5	4	4	5	4	4	5	5	1	5	2	3	2	2	3	3	5	1	99	5	1	5	3	2	2	3	3	4	5
680	11.3333	4	1	4	1	1	1	1	1	4	4	4	2	2	5	4	4	3	2	5	4	5	5	4	4	2	5	5	1	4	2	4	4	1	3	2	5	1	99	5	1	4	3	4	4	1	4	3	4
734	12.2333	4	1	4	5	15	3	3	3	99	99	99	99	99	99	99	99	99	99	99	99	99	99	99	99	99	99	99	99	99	99	99	99	99	99	99	99	99	99	99	99	99	99	99	99	99	99	99	99
900	15	3	1	4	1	1	1	1	1	3	4	4	1	5	5	4	5	2	1	5	4	5	5	5	4	2	5	5	1	2	2	3	3	1	4	4	5	1	99	5	1	2	2	4	2	1	4	4	5
5004	83.4	3	1	4	1	1	1	1	1	5	5	5	1	4	6	5	5	1	2	5	5	4	5	5	5	2	5	4	1	4	2	2	1	1	3	4	5	1	99	4	1	2	3	3	2	1	4	5	4
494	8.23333	3	1	4	3	3	3	3	3	99	99	99	99	99	99	99	99	99	99	99	99	99	99	99	99	99	99	99	99	99	99	99	99	99	99	99	99	99	99	99	99	99	99	99	99	99	99	99	99
448	7.46667	4	1	3	2	3	3	3	1	99	99	99	99	99	99	99	99	99	99	99	99	99	99	99	99	99	99	99	99	99	99	99	99	99	99	99	99	99	99	99	99	99	99	99	99	99	99	99	99
1341	22.35	4	1	3	1	1	1	1	1	5	3	4	2	3	6	4	4	2	4	5	4	4	5	4	4	4	4	5	1	3	3	3	3	2	3	5	5	1	99	5	1	3	3	3	3	2	3	5	5
978	16.3	3	1	4	1	1	1	1	1	5	5	5	2	1	6	5	5	2	3	5	4	2	5	5	5	1	5	2	1	1	1	1	1	1	1	2	5	1	99	2	1	1	1	1	1	1	2	4	5
1318	21.9667	5	1	3	1	1	1	1	1	2	4	4	2	5	5	5	5	3	2	5	5	5	5	5	4	2	5	3	1	2	1	1	1	1	2	3	5	1	99	3	1	1	1	1	1	1	2	3	4
1128	18.8	3	2	2	1	1	1	1	1	5	5	5	2	3	6	4	2	1	2	2	4	5	5	5	4	4	5	3	1	2	1	1	1	1	1	2	5	1	99	3	1	3	1	1	2	1	2	1	4
401	6.68333	4	1	6	4	10	3	3	3	99	99	99	99	99	99	99	99	99	99	99	99	99	99	99	99	99	99	99	99	99	99	99	99	99	99	99	99	99	99	99	99	99	99	99	99	99	99	99	99
457	7.61667	3	1	4	4	3	3	3	1	99	99	99	99	99	99	99	99	99	99	99	99	99	99	99	99	99	99	99	99	99	99	99	99	99	99	99	99	99	99	99	99	99	99	99	99	99	99	99	99
1525	25.4167	4	1	4	1	1	1	1	1	4	4	4	2	5	5	5	4	1	3	5	4	4	5	5	5	4	5	5	1	4	2	4	3	2	3	4	4	1	1	5	1	4	2	3	2	2	3	4	4
554	9.23333	3	1	4	3	20	3	3	3	99	99	99	99	99	99	99	99	99	99	99	99	99	99	99	99	99	99	99	99	99	99	99	99	99	99	99	99	99	99	99	99	99	99	99	99	99	99	99	99
1190	19.8333	3	1	4	1	1	1	1	1	5	5	5	2	4	5	5	5	1	4	5	4	5	5	5	5	1	4	5	1	2	3	3	4	1	2	3	5	1	99	5	1	3	4	3	1	4	3	4	5
990	16.5	3	1	3	1	1	1	1	1	2	2	4	1	4	6	5	4	2	3	5	5	3	5	5	4	4	5	4	1	3	3	3	2	3	2	2	5	1	99	4	1	3	3	3	3	3	2	3	5
851	14.1833	3	1	3	1	1	1	1	1	5	5	5	2	5	5	5	5	1	3	5	5	5	5	5	5	1	5	1	1	1	1	1	1	1	2	3	4	1	99	1	1	1	1	1	1	1	2	4	4
1091	18.1833	3	2	4	2	2	1	1	1	3	4	4	1	5	6	5	5	1	4	5	4	2	2	2	4	4	2	5	1	3	4	5	4	5	3	5	5	1	99	99	99	99	99	99	99	99	99	99	99
1041	17.35	1	2	1	3	7	1	1	1	4	4	4	2	4	5	5	5	2	2	5	5	4	2	5	5	3	4	4	1	1	1	1	1	1	1	4	4	1	99	4	1	1	1	1	1	1	1	4	3
859	14.3167	4	1	4	1	19	1	1	1	1	2	4	2	1	6	5	3	2	2	5	5	4	3	4	4	4	4	3	1	2	1	2	3	1	2	3	4	1	99	3	1	2	1	2	3	1	2	3	4
689	11.4833	4	2	5	3	9	3	3	1	99	99	99	99	99	99	99	99	99	99	99	99	99	99	99	99	99	99	99	99	99	99	99	99	99	99	99	99	99	99	99	99	99	99	99	99	99	99	99	99
1498	24.9667	4	1	4	1	2	1	1	1	5	5	3	2	2	6	5	3	4	2	4	4	5	5	4	4	2	4	3	1	3	1	1	1	1	3	3	5	1	1	4	1	1	1	1	1	1	3	3	5
841	14.0167	3	1	2	1	22	1	1	1	5	5	5	2	1	6	5	5	1	1	5	5	5	5	5	5	1	5	4	1	5	1	1	1	1	2	2	5	1	99	4	1	5	2	2	2	1	3	4	5
1259	20.9833	4	1	4	3	1	1	1	1	1	4	4	2	3	3	4	4	4	2	5	5	4	5	5	4	4	5	4	1	2	1	1	1	1	2	3	5	1	99	4	1	2	1	1	1	1	2	4	4
295	4.91667	5	1	4	1	1	1	1	1	5	5	5	2	5	99	99	99	99	99	99	99	99	99	99	99	99	99	99	99	99	99	99	99	99	99	99	99	99	99	99	99	99	99	99	99	99	99	99	99
493	8.21667	3	1	4	1	19	1	1	1	99	99	99	99	99	99	99	99	99	99	99	99	99	99	99	99	99	99	99	99	99	99	99	99	99	99	99	99	99	99	99	99	99	99	99	99	99	99	99	99
545	9.08333	5	1	4	2	1	1	1	1	4	4	5	2	4	5	5	4	1	3	5	3	5	4	4	4	4	5	4	1	3	2	2	1	1	2	2	5	1	1	4	1	1	1	1	1	1	1	1	5
503	8.38333	4	1	5	3	22	3	3	3	99	99	99	99	99	99	99	99	99	99	99	99	99	99	99	99	99	99	99	99	99	99	99	99	99	99	99	99	99	99	99	99	99	99	99	99	99	99	99	99
2059	34.3167	5	1	4	1	1	1	1	1	5	5	4	3	4	5	5	5	3	1	5	5	5	5	5	5	1	5	5	1	4	1	1	1	1	2	3	5	1	99	5	1	4	1	1	1	1	2	4	5
454	7.56667	3	1	4	3	20	1	1	1	3	3	3	2	3	99	99	99	99	99	99	99	99	99	99	99	99	99	99	99	99	99	99	99	99	99	99	99	99	99	99	99	99	99	99	99	99	99	99	99
524	8.73333	3	1	4	3	19	3	3	3	99	99	99	99	99	99	99	99	99	99	99	99	99	99	99	99	99	99	99	99	99	99	99	99	99	99	99	99	99	99	99	99	99	99	99	99	99	99	99	99
592	9.86667	4	1	4	1	13	1	1	1	4	4	5	3	5	6	5	5	1	1	5	3	5	5	5	5	1	5	3	1	3	1	1	1	1	3	3	5	1	99	3	1	3	1	1	1	1	3	3	5
1842	30.7	4	1	4	2	1	1	1	1	5	5	5	2	5	6	5	5	1	4	5	5	5	5	5	4	1	3	4	1	4	1	1	1	2	2	3	5	1	99	4	3	4	3	1	3	4	4	3	4
270	4.5	3	1	4	2	22	3	3	3	99	99	99	99	99	99	99	99	99	99	99	99	99	99	99	99	99	99	99	99	99	99	99	99	99	99	99	99	99	99	99	99	99	99	99	99	99	99	99	99
897	14.95	4	1	4	1	19	1	2	2	99	99	99	99	99	99	99	99	99	99	99	99	99	99	99	99	99	99	99	99	99	99	99	99	99	99	99	99	99	99	99	99	99	99	99	99	99	99	99	99
9900	165	4	1	3	1	1	1	1	1	2	2	4	2	3	6	5	5	1	99	5	5	5	5	5	5	2	5	5	1	3	2	2	1	1	1	2	4	1	99	5	1	3	1	2	2	1	3	3	4
2493	41.55	4	1	4	1	19	1	1	1	3	2	4	2	5	6	5	4	1	2	5	5	3	5	5	5	1	3	4	1	4	2	3	2	2	3	4	4	1	99	4	1	4	2	2	2	1	4	4	4
2499	41.65	5	1	4	5	19	1	1	1	4	1	4	1	5	6	4	2	4	2	5	2	5	4	2	2	4	5	4	1	3	1	3	3	1	3	3	5	1	4	4	1	3	1	3	3	1	3	3	5
719	11.9833	3	1	3	4	19	3	3	3	99	99	99	99	99	99	99	99	99	99	99	99	99	99	99	99	99	99	99	99	99	99	99	99	99	99	99	99	99	99	99	99	99	99	99	99	99	99	99	99
1353	22.55	4	1	4	1	1	1	1	1	5	5	5	2	3	6	5	5	2	4	5	4	5	4	4	5	4	3	4	1	4	2	3	2	2	2	2	5	1	99	4	1	4	2	3	3	2	4	4	4
908	15.1333	4	1	4	2	1	1	1	1	5	5	5	2	4	6	5	5	1	2	5	5	5	5	5	4	1	4	4	1	3	3	2	1	1	2	3	5	1	99	4	1	3	3	1	1	1	2	4	5
1597	26.6167	4	2	4	5	19	1	2	1	5	1	4	2	5	4	2	4	4	3	4	3	3	3	3	3	3	3	4	1	3	2	1	4	1	4	4	4	1	1	4	2	3	2	1	4	2	4	4	4
4984	83.0667	4	2	4	1	13	1	3	1	5	1	1	2	5	2	3	3	4	1	2	3	1	3	3	3	3	1	4	1	4	1	3	1	1	1	3	4	1	1	4	1	4	1	3	1	1	1	3	3
2505	41.75	4	2	4	1	21	1	1	1	3	3	4	3	5	6	5	4	1	3	5	5	5	5	5	4	4	4	3	1	3	1	3	3	1	3	4	5	1	99	4	1	4	3	3	4	1	4	5	5
125	2.08333	3	1	4	2	9	1	1	1	99	99	99	99	99	99	99	99	99	99	99	99	99	99	99	99	99	99	99	99	99	99	99	99	99	99	99	99	99	99	99	99	99	99	99	99	99	99	99	99
1527	25.45	4	1	4	2	1	1	1	1	1	5	5	2	2	6	5	5	5	4	5	4	5	5	5	3	4	5	5	1	5	3	2	2	2	4	2	4	1	99	5	1	4	3	4	3	3	4	2	5
521	8.68333	3	2	4	1	19	1	2	1	5	3	4	2	3	5	4	99	3	4	5	2	4	99	5	4	4	5	4	1	4	2	3	4	1	4	4	5	1	1	4	1	4	3	3	4	1	4	4	5
229	3.81667	4	1	4	2	3	3	3	3	99	99	99	99	99	99	99	99	99	99	99	99	99	99	99	99	99	99	99	99	99	99	99	99	99	99	99	99	99	99	99	99	99	99	99	99	99	99	99	99
522	8.7	4	1	4	4	13	3	3	1	99	99	99	99	99	99	99	99	99	99	99	99	99	99	99	99	99	99	99	99	99	99	99	99	99	99	99	99	99	99	99	99	99	99	99	99	99	99	99	99
339	5.65	4	2	3	1	20	1	1	1	3	3	3	2	2	3	4	3	2	2	4	2	2	2	4	4	4	5	3	1	2	2	3	3	1	3	3	4	1	3	3	1	2	2	3	3	1	3	3	4
898	14.9667	4	1	1	1	19	1	1	1	2	2	2	2	3	1	5	5	3	1	3	2	1	1	3	2	4	3	5	1	3	2	4	4	2	2	3	4	1	99	5	1	4	2	4	3	1	1	3	4
1598	26.6333	4	1	4	1	19	1	1	1	4	4	4	2	2	5	5	5	3	2	5	5	3	5	5	5	5	5	3	1	3	1	3	3	1	2	3	5	1	99	3	1	3	2	4	4	1	2	3	5
2019	33.65	4	1	4	1	19	1	1	1	3	3	3	1	4	3	5	5	3	3	5	4	5	5	3	5	2	5	4	1	2	2	2	2	2	4	3	5	1	99	4	1	3	3	3	3	3	4	4	5
75559	1259.32	4	1	4	1	20	3	1	1	1	5	3	2	3	5	2	5	2	1	4	4	1	1	2	5	1	1	5	1	2	2	2	3	2	3	5	5	1	99	5	1	2	2	2	2	2	3	5	5
722	12.0333	4	1	2	5	1	1	1	1	4	4	4	2	2	5	99	99	99	99	99	99	99	99	99	99	99	99	99	99	99	99	99	99	99	99	99	99	99	99	99	99	99	99	99	99	99	99	99	99
1001	16.6833	99	1	5	2	1	1	1	1	5	5	5	1	5	6	5	5	2	4	5	2	5	5	5	4	3	4	5	1	1	1	1	1	1	2	5	5	1	99	5	1	1	2	1	1	1	2	5	5
1487	24.7833	2	2	4	2	7	1	1	1	3	3	4	2	1	4	5	3	3	2	4	4	5	5	4	2	2	4	5	1	3	2	5	1	3	4	5	5	1	99	5	1	4	4	5	1	3	5	5	5
1771	29.5167	3	2	4	1	14	1	1	1	5	3	4	2	3	6	5	3	1	3	5	5	99	99	3	5	3	2	4	1	1	1	1	2	1	3	3	4	1	1	4	1	4	1	1	1	1	3	4	3
1222	20.3667	5	1	4	3	1	1	1	1	3	2	4	1	5	5	5	4	1	3	5	5	4	5	5	5	2	4	3	1	4	1	2	1	1	3	2	3	1	99	99	99	99	99	99	99	99	99	99	99
1204	20.0667	4	1	1	1	16	1	1	1	2	2	4	2	1	5	5	5	1	1	5	5	5	3	4	5	1	5	4	1	2	1	3	1	2	2	3	4	1	99	3	1	2	1	3	1	2	3	3	4
99920	1665.33	4	1	4	1	1	1	1	1	2	2	4	2	3	5	5	5	3	2	5	5	4	5	5	5	1	5	3	1	1	1	2	1	1	2	2	5	1	99	4	1	3	2	2	1	1	2	4	4
972	16.2	5	1	2	5	1	3	1	1	1	4	4	1	3	5	5	5	4	1	4	4	5	5	4	3	1	3	4	1	4	1	1	1	1	1	3	99	1	1	3	1	4	1	1	1	1	1	3	99
1127	18.7833	4	1	4	1	1	1	1	1	5	5	5	2	3	5	5	5	1	2	5	5	5	5	5	5	2	5	2	1	3	1	1	3	1	2	3	5	1	1	2	1	3	1	1	1	1	2	4	5
944	15.7333	5	2	4	3	1	1	3	3	99	99	99	99	99	99	99	99	99	99	99	99	99	99	99	99	99	99	99	99	99	99	99	99	99	99	99	99	99	99	99	99	99	99	99	99	99	99	99	99
953	15.8833	3	1	1	1	19	1	1	1	4	4	4	2	2	6	4	5	2	2	5	5	2	5	2	4	2	5	5	1	1	1	3	2	1	1	2	5	1	1	5	2	3	2	4	4	1	3	3	5
4399	73.3167	99	1	2	2	3	3	3	3	99	99	99	99	99	99	99	99	99	99	99	99	99	99	99	99	99	99	99	99	99	99	99	99	99	99	99	99	99	99	99	99	99	99	99	99	99	99	99	99
889	14.8167	3	1	4	2	1	1	1	1	5	3	3	2	1	2	99	99	99	99	99	99	99	99	99	99	99	99	99	99	99	99	99	99	99	99	99	99	99	99	99	99	99	99	99	99	99	99	99	99
951	15.85	4	1	2	1	1	1	1	1	4	3	4	2	2	5	5	5	2	1	5	5	5	5	5	4	1	5	5	1	1	1	1	1	1	1	2	5	1	1	5	1	1	1	1	1	1	1	2	5
12399	206.65	4	1	2	2	19	1	1	1	4	3	5	1	4	6	5	3	1	1	2	4	2	2	3	5	1	5	4	1	2	1	3	2	1	1	2	5	1	1	4	1	2	1	2	1	1	2	2	5
10399	173.317	5	1	5	1	12	1	1	1	5	2	3	2	2	4	5	4	2	2	5	4	4	4	4	4	2	5	3	1	3	1	3	1	1	3	3	5	1	1	3	1	4	2	3	2	2	3	3	5
5991	99.85	4	1	4	2	10	3	3	3	99	99	99	99	99	99	99	99	99	99	99	99	99	99	99	99	99	99	99	99	99	99	99	99	99	99	99	99	99	99	99	99	99	99	99	99	99	99	99	99
518	8.63333	3	1	4	3	9	3	3	3	99	99	99	99	99	99	99	99	99	99	99	99	99	99	99	99	99	99	99	99	99	99	99	99	99	99	99	99	99	99	99	99	99	99	99	99	99	99	99	99
15993	266.55	5	1	2	1	1	1	1	1	5	3	3	2	2	4	4	4	4	4	4	3	4	4	4	4	4	4	4	1	3	2	3	3	2	2	3	5	1	3	3	1	3	2	2	3	2	2	3	5
19999	333.317	3	1	4	5	22	3	3	3	99	99	99	99	99	99	99	99	99	99	99	99	99	99	99	99	99	99	99	99	99	99	99	99	99	99	99	99	99	99	99	99	99	99	99	99	99	99	99	99
52990	883.167	4	1	4	1	1	1	1	1	5	4	4	2	5	5	5	5	4	4	5	4	5	5	5	4	4	5	4	1	3	1	2	2	1	3	4	5	1	3	4	1	3	1	2	2	1	3	4	5
451	7.51667	4	1	2	1	14	3	3	3	99	99	99	99	99	99	99	99	99	99	99	99	99	99	99	99	99	99	99	99	99	99	99	99	99	99	99	99	99	99	99	99	99	99	99	99	99	99	99	99
359	5.98333	3	1	4	4	9	3	3	3	99	99	99	99	99	99	99	99	99	99	99	99	99	99	99	99	99	99	99	99	99	99	99	99	99	99	99	99	99	99	99	99	99	99	99	99	99	99	99	99
483	8.05	3	1	3	5	20	3	3	3	99	99	99	99	99	99	99	99	99	99	99	99	99	99	99	99	99	99	99	99	99	99	99	99	99	99	99	99	99	99	99	99	99	99	99	99	99	99	99	99
232	3.86667	3	1	4	5	3	3	3	3	99	99	99	99	99	99	99	99	99	99	99	99	99	99	99	99	99	99	99	99	99	99	99	99	99	99	99	99	99	99	99	99	99	99	99	99	99	99	99	99
715	11.9167	3	1	2	4	19	3	3	3	99	99	99	99	99	99	99	99	99	99	99	99	99	99	99	99	99	99	99	99	99	99	99	99	99	99	99	99	99	99	99	99	99	99	99	99	99	99	99	99
251	4.18333	3	1	4	2	22	3	3	3	99	99	99	99	99	99	99	99	99	99	99	99	99	99	99	99	99	99	99	99	99	99	99	99	99	99	99	99	99	99	99	99	99	99	99	99	99	99	99	99
1032	17.2	3	1	6	1	3	1	1	1	5	3	4	3	1	6	4	4	1	2	4	2	5	99	99	2	4	5	3	1	2	2	3	2	1	1	3	5	1	99	4	1	2	2	3	3	3	3	4	5
821	13.6833	4	1	2	1	1	1	1	1	1	4	4	2	5	4	5	5	2	2	5	5	5	5	5	5	1	5	4	1	3	1	1	1	1	3	2	5	1	99	4	1	3	1	1	1	1	3	2	5
4998	83.3	3	1	4	4	19	3	3	3	99	99	99	99	99	99	99	99	99	99	99	99	99	99	99	99	99	99	99	99	99	99	99	99	99	99	99	99	99	99	99	99	99	99	99	99	99	99	99	99
899	14.9833	3	1	4	1	1	1	1	1	5	5	4	2	1	5	2	3	2	5	5	1	5	1	1	1	1	1	3	1	2	1	1	2	1	2	2	5	1	99	5	4	4	5	4	2	4	4	1	2
39999	666.65	3	1	4	5	17	3	3	3	99	99	99	99	99	99	99	99	99	99	99	99	99	99	99	99	99	99	99	99	99	99	99	99	99	99	99	99	99	99	99	99	99	99	99	99	99	99	99	99
897	14.95	3	1	3	2	1	1	1	1	2	2	4	2	1	5	5	5	2	1	5	4	3	4	4	4	4	5	4	1	2	1	2	2	1	2	3	5	1	99	4	1	2	1	2	2	1	2	3	5
491	8.18333	2	1	2	3	22	3	3	3	99	99	99	99	99	99	99	99	99	99	99	99	99	99	99	99	99	99	99	99	99	99	99	99	99	99	99	99	99	99	99	99	99	99	99	99	99	99	99	99
172	2.86667	3	1	4	1	1	1	1	1	2	5	5	1	5	6	99	99	99	99	99	99	99	99	99	99	99	99	99	99	99	99	99	99	99	99	99	99	99	99	99	99	99	99	99	99	99	99	99	99
239	3.98333	2	1	4	2	15	3	3	3	99	99	99	99	99	99	99	99	99	99	99	99	99	99	99	99	99	99	99	99	99	99	99	99	99	99	99	99	99	99	99	99	99	99	99	99	99	99	99	99
11599	193.317	5	2	4	1	1	1	1	1	2	2	3	2	3	4	1	4	4	1	5	4	3	5	3	3	5	5	5	1	4	3	1	1	1	3	5	5	1	5	5	1	4	3	1	1	1	3	5	5
329	5.48333	2	1	1	4	8	3	3	3	99	99	99	99	99	99	99	99	99	99	99	99	99	99	99	99	99	99	99	99	99	99	99	99	99	99	99	99	99	99	99	99	99	99	99	99	99	99	99	99
497	8.28333	3	1	4	4	2	3	3	3	99	99	99	99	99	99	99	99	99	99	99	99	99	99	99	99	99	99	99	99	99	99	99	99	99	99	99	99	99	99	99	99	99	99	99	99	99	99	99	99
9910	165.167	2	2	4	2	2	3	3	3	99	99	99	99	99	99	99	99	99	99	99	99	99	99	99	99	99	99	99	99	99	99	99	99	99	99	99	99	99	99	99	99	99	99	99	99	99	99	99	99
434	7.23333	4	1	4	2	8	3	3	3	99	99	99	99	99	99	99	99	99	99	99	99	99	99	99	99	99	99	99	99	99	99	99	99	99	99	99	99	99	99	99	99	99	99	99	99	99	99	99	99
232	3.86667	3	1	4	1	1	1	1	1	1	1	1	2	3	99	99	99	99	99	99	99	99	99	99	99	99	99	99	99	99	99	99	99	99	99	99	99	99	99	99	99	99	99	99	99	99	99	99	99
1831	30.5167	5	1	5	2	14	1	1	1	2	2	4	2	2	2	3	3	2	1	4	3	4	4	4	3	4	4	5	1	1	1	3	1	1	1	2	5	1	99	5	1	1	1	3	1	1	1	2	5
19923	332.05	3	1	2	1	1	1	1	1	3	3	3	1	5	6	5	3	1	3	5	5	5	4	4	5	2	5	5	2	4	3	5	3	1	3	3	5	1	1	99	99	99	99	99	99	99	99	99	99
145	2.41667	3	1	4	1	1	1	1	1	4	4	5	2	1	99	99	99	99	99	99	99	99	99	99	99	99	99	99	99	99	99	99	99	99	99	99	99	99	99	99	99	99	99	99	99	99	99	99	99
1219	20.3167	3	1	4	3	8	1	1	1	5	4	4	99	4	5	5	4	1	4	5	5	5	5	3	5	1	5	5	1	3	2	4	4	2	4	5	5	1	99	5	1	3	3	4	4	1	4	5	5
[truncated: 12 more columns]

## Sheet: Descriptive statistics
Question	M	SD	Relative frequencies of response categories						n
			1	2	3	4	5	6
Q26. Please indicate how often you use your automated car with speed and steering support.	4.7	1.44	0.03	0.07	0.12	0.16	0.2	0.42	698
Q35. I always know when my car is in partly automated driving mode.	4.42	0.87	0.01	0.04	0.05	0.3	0.59	–	645
Q31. I trust my partly automated car to maintain speed and distance to the car ahead.	4.41	0.85	0.01	0.04	0.07	0.31	0.58	–	641
Q46. I use my partly automated car because it helps me to reach my destination more comfortably.	4.38	0.9	0.02	0.03	0.07	0.3	0.57	–	614
Q42. I monitor the performance of my partly automated car most of the time.	4.34	0.87	0.02	0.03	0.07	0.35	0.53	–	644
Q55. I feel safe most of the time.	4.22	0.75	0.01	0.02	0.11	0.49	0.38	–	613
Q45. I use my partly automated car because it helps me to reach my destination more safely.	4.17	0.93	0.02	0.04	0.13	0.37	0.44	–	615
Q38. My partly automated car always reminds me to keep my hands on the steering wheel.	4.15	1.17	0.07	0.05	0.08	0.27	0.53	–	627
Q47. I use my partly automated car because it makes driving more pleasurable.	4.09	1.08	0.03	0.07	0.12	0.32	0.46	–	612
Q56. I feel relaxed most of the time.	4.07	0.85	0.01	0.05	0.13	0.5	0.32	–	612
Q39. My partly automated car helps me to keep using it in the manner as advised by the manual.	4.02	0.94	0.02	0.05	0.18	0.4	0.35	–	630
Q40. I can trust my partly automated car.	3.97	0.97	0.02	0.08	0.13	0.45	0.32	–	647
Q37. My partly automated car always reminds me to take back full control.	3.92	1.2	0.06	0.08	0.17	0.27	0.42	–	620
Q32. I trust my partly automated car to keep the car centered in the lane.	3.89	1.13	0.04	0.1	0.14	0.36	0.36	–	622
Q60. I entrust the safety of a close relative to my partly automated car.	3.86	1.06	0.03	0.1	0.17	0.39	0.31	–	590
Q22.3. Please indicate how often you activate Adaptive Cruise Control in your car.	3.83	1.06	0.06	0.06	0.15	0.47	0.27	–	719
Q36. The surrounding elements (other road users, road borders, marks) detected by my partly automated car are always clear to me.	3.8	1.04	0.02	0.13	0.16	0.42	0.28	–	642
Q22.1. Please indicate how often you activate Lane Departure Warning in your car.	3.72	1.46	0.13	0.11	0.14	0.16	0.46	–	719
Q22.2. Please indicate how often you activate Lane Keeping Assist in your car.	3.6	1.38	0.13	0.1	0.16	0.26	0.35	–	719
Q41. I am unwilling to hand over control to my partly automated car from time to time.	2.86	1.35	0.22	0.23	0.14	0.3	0.11	–	635
Q59. I am concerned about my general safety most of the time.	2.39	1.21	0.25	0.39	0.15	0.14	0.07	–	613
Q33. I feel hesitant about activating the partly automated car mode from time to time.	2.38	1.32	0.33	0.29	0.11	0.19	0.08	–	645
Q34. I engage in other activities while driving my partly automated car.	2.27	1.21	0.34	0.31	0.14	0.18	0.04	–	643
Q58. I feel bored most of the time.	2.26	0.93	0.19	0.48	0.22	0.09	0.02	–	609
Q48. I use my partly automated car because it helps me to use my time for other activities unrelated to driving.	2.17	1.21	0.35	0.34	0.15	0.11	0.04	–	612
Q57. I feel anxious most of the time.	1.94	0.93	0.36	0.44	0.13	0.06	0.02	–	609

## Sheet: Reference
Please cite this reference when using the data
Nordhoff, S., Stapel, J., He, X., Gentner, A., & Happee, R. (under review). Perceived safety and trust in SAE Level 2 partly automated cars: Results from an online questionnaire.
